# Supplementary material for: Roles of HMGBs in Prognosis and Immunotherapy: A Pan-Cancer Analysis
Source: Front Genet. 2021 Oct 29;12:764245. doi: 10.3389/fgene.2021.764245 (PMC8585836; doi:10.3389/fgene.2021.764245)
Supplement: Supplementary file 1 [file Table1.xlsx]

## Sheet: OS
HMGB1						HMGB2						HMGB3
Cancer type	n	HR(95%CI)	P value	Date source		Cancer type	n	HR(95%CI)	P value	Date source		Cancer type	n	HR(95%CI)	P value	Date source
ACC	79	2.36(1.03-5.41)	0.0431	LOGpc		ACC	79	4.67(1.84-11.80)	0.0011	LOGpc		ACC	79	1.87(0.84-4.17)	0.1273	LOGpc
BLAC	406	0.96(0.79-1.32)	0.795	LOGpc		BLAC	406	0.73(0.53-1.01)	0.056	LOGpc		BLAC	406	0.89(0.65-1.23)	0.48	LOGpc
BRCA	1074	0.91(0.66-1.26)	0.5732	LOGpc		BRCA	1074	0.92(0.66-1.27)	0.6094	LOGpc		BRCA	1074	1.58(1.14-2.19)	0.0061	LOGpc
CESC	304	1.27(0.79-2.03)	0.3171	KM Plotter		CESC	304	0.68(0.42-1.08）	0.1023	KM Plotter		CESC	304	0.90(0.57-1.44）	0.6653	KM Plotter
CHOL	35	0.92(0.35-2.42)	0.858	LOGpc		CHOL	35	0.86(0.32-2.31)	0.771	LOGpc		CHOL	35	1.95(0.71-5.32)	0.194	LOGpc
COAD	438	0.89(0.60-1.33)	0.5718	LOGpc		COAD	438	1.04(0.69-1.55)	0.87	LOGpc		COAD	438	0.83(0.56-1.24)	0.373	LOGpc
DLBC	267	1.32(0.89-1.95)	0.1714	LOGpc		DLBC	267	1.03(0.70-1.53)	0.871	LOGpc		DLBC	267	0.98(0.66-1.44)	0.901	LOGpc
ESCA	184	1.55(0.98-2.45)	0.05759	SurvExpress		ESCA	184	1.11(0.71-1.75)	0.6453	SurvExpress		ESCA	184	1.64(1.03-2.60)	0.0342	SurvExpress
GBM	148	1.22(0.85-1.76)	0.2846	SurvExpress		GBM	148	1.00(0.69-1.45)	0.9988	SurvExpress		GBM	148	0.93(0.64-1.34)	0.6863	SurvExpress
HNSC	499	1.11(0.85-1.45）	0.4259	KM Plotter		HNSC	499	1.02(0.78-1.33）	0.8797	KM Plotter		HNSC	499	1.16(0.89-1.52）	0.263	KM Plotter
KICH	66	4.751(1.09-20.67)	0.037	TIMER		KICH	66	6.54(1.79-23.90)	0.004	TIMER		KICH	66	1.30(0.53-3.17)	0.571	TIMER
KIRC	530	0.94(0.7-1.27）	0.6932	KM Plotter		KIRC	530	1.53(1.13-2.08）	0.00384	KM Plotter		KIRC	530	1.52(1.12-2.05）	0.0064	KM Plotter
KIRP	287	1.03(0.57-1.86)	0.9235	KM Plotter		KIRP	287	2.20(1.18-4.11)	0.0109	KM Plotter		KIRP	287	0.59(0.32-1.09）	0.0864	KM Plotter
LAML	149	0.91(0.60-1.38)	0.6582	SurvExpress		LAML	149	0.98(0.65-1.48)	0.923	SurvExpress		LAML	149	1.79(1.17-2.75)	0.00602	SurvExpress
LGG	525	0.82(0.58-1.15)	0.247	LOGpc		LGG	525	2.19(1.53-3.14)	<0.0001	LOGpc		LGG	525	1.24(0.87-1.75)	0.2353	LOGpc
LIHC	370	1.22(0.86-1.73）	0.2563	KM Plotter		LIHC	370	1.85(1.30-2.63）	0.0005	KM Plotter		LIHC	370	1.15(0.81-1.62)	0.4381	KM Plotter
LUAD	504	1.18(0.88-1.58）	0.266	KM Plotter		LUAD	504	1.27(0.95-1.70)	0.1095	KM Plotter		LUAD	504	0.86(0.64-1.15）	0.3164	KM Plotter
LUSC	495	1.00(0.77-1.31)	0.9825	KM Plotter		LUSC	495	0.79(0.60-1.03）	0.0801	KM Plotter		LUSC	495	0.81(0.62-1.07)	0.1384	KM Plotter
MESO	87	1.44(0.81-2.57)	0.213	TIMER		MESO	87	2.09(1.51-2.89)	6.72e-06	TIMER		MESO	87	1.66(1.19-2.32)	0.00284	TIMER
OV	373	1.08(0.83-1.40)	0.571	KM Plotter		OV	373	0.81(0.62-1.05)	0.1078	KM Plotter		OV	373	0.76(0.59-0.99）	0.043	KM Plotter
PAAD	176	1.24(0.84-1.84)	0.2731	LOGpc		PAAD	176	1.46(0.98-2.17)	0.0624	LOGpc		PAAD	176	1.01(0.69-1.50)	0.9418	LOGpc
PCPG	178	2.24(0.41-12.28)	0.3399	KM Plotter		PCPG	178	1.79(0.32-10.1)	0.5068	KM Plotter		PCPG	178	4.78(0.56-41.08)	0.1152	KM Plotter
PRAD	497	1.51(0.41-5.53)	0.5321	SurvExpress		PRAD	497	1.41(0.39-5.06)	0.5941	SurvExpress		PRAD	497	3.22(0.67-15.45)	0.1239	SurvExpress
READ	165	0.89(0.41-1.94）	0.7762	KM Plotter		READ	165	0.78(0.36-1.71）	0.5382	KM Plotter		READ	165	1.01(0.46-2.19）	0.9835	KM Plotter
SARC	260	1.34(0.90-1.99)	0.1502	KM Plotter		SARC	260	1.02(0.69-1.52）	0.9094	KM Plotter		SARC	260	2.10(1.40-3.16)	0.0002	KM Plotter
SKCM	471	0.89(0.68-1.16)	0.3856	LOGpc		SKCM	471	0.71(0.54-0.93)	0.0132	LOGpc		SKCM	471	1.61(1.22-2.12)	0.0007	LOGpc
STAD	371	0.74(0.54-1.03）	0.0727	KM Plotter		STAD	371	0.73(0.52-1.01）	0.0562	KM Plotter		STAD	371	0.71(0.51-0.99）	0.0399	KM Plotter
TGCT	134	0.96(0.13-6.79)	0.9649	KM Plotter		TGCT	134	0.23(0.02-2.36)	0.1831	KM Plotter		TGCT	134	0.48(0.04-5.25)	0.5349	KM Plotter
THCA	502	0.36(0.11-1.10)	0.0615	KM Plotter		THCA	502	1.21(0.45-3.25)	0.7055	KM Plotter		THCA	502	1.84(0.64-5.31)	0.2538	KM Plotter
THYM	118	0.11(0.01-0.87)	0.0111	KM Plotter		THYM	118	0.18(0.04-0.87)	0.0181	KM Plotter		THYM	118	0.24(0.05-1.17)	0.0563	KM Plotter
UCEC	542	1.17(0.78-1.77）	0.4471	KM Plotter		UCEC	542	1.11(0.73-1.67)	0.6324	KM Plotter		UCEC	542	1.28(0.84-1.93）	0.2454	KM Plotter
UCS	56	0.72(0.36-1.44)	0.352	LOGpc		UCS	56	0.88(0.44-1.75)	0.713	LOGpc		UCS	56	1.22(0.61-2.45)	0.58	LOGpc
UVM	80	2.11(0.86-5.17)	0.1036	LOGpc		UVM	80	1.17(0.51-2.68)	0.7069	LOGpc		UVM	80	1.68(0.73-3.90)	0.2261	LOGpc

## Sheet: RFS
HMGB1						HMGB2						HMGB3
Cancer type	n	HR (95%CI)	P value	Date source		Cancer type	n	HR (95%CI)	P value	Date source		Cancer type	n	HR (95%CI)	P value	Date source
ACC	45	6.25(1.33-29.32)	0.0201	LOGpc		ACC	45	1.90(0.55-6.48)	0.3082	LOGpc		ACC	45	0.64(0.19-2.17)	0.4693	LOGpc
BLAC	359	1.36(0.83-2.22)	0.2214	LOGpc		BLAC	359	0.88(0.55-1.43)	0.61	LOGpc		BLAC	359	1.05(0.65-1.70)	0.8308	LOGpc
BRCA	947	0.92(0.60-1.42)	0.7147	KM		BRCA	947	1.18(0.77-1.82)	0.4446	LOGpc		BRCA	947	1.23(0.80-1.89)	0.3445	LOGpc
CESC	174	1.80(0.81-3.98)	0.1417	KM		CESC	174	1.69(0.75-3.80)	0.2014	KM		CESC	174	1.69(0.77-3.72)	0.1898	KM
CHOL	35	0.82(0.32-2.06)	0.667	LOGpc		CHOL	35	0.77(0.30-1.96)	0.588	LOGpc		CHOL	35	1.78(0.68-4.63)	0.241	LOGpc
COAD	187	2.86(1.12-7.27)	0.0274	LOGpc		COAD	187	0.78(0.34-1.79)	0.5525	LOGpc		COAD	187	1.90(0.80-4.48)	0.1451	LOGpc
GBM	80	0.84(0.55-1.29)	0.4204	LOGpc		GBM	80	0.59(0.38-0.91)	0.0166	SurveExpress		GBM	80	0.74(0.48-1.14)	0.1699	SurveExpress
HNSC	124	1.85(0.86-3.96)	0.1078	KM		HNSC	124	1.33(0.63-2.82)	0.4568	KM		HNSC	124	0.70(0.32-1.49)	0.3494	KM
KIRC	117	0.91(0.33-2.52)	0.853	KM		KIRC	117	0.80(0.29-2.21)	0.6679	KM		KIRC	117	1.03(0.37-2.84)	0.9584	KM
KIRP	183	2.14(0.96-4.81)	0.058	KM		KIRP	183	3.05(1.33-7.01)	0.0059	KM		KIRP	183	0.82(0.39-1.75)	0.6129	KM
LGG	440	0.69(0.49-0.95)	0.0277	LOGpc		LGG	440	1.62(1.16-2.27)	0.0045	LOGpc		LGG	440	0.93(0.67-1.29)	0.66	LOGpc
LIHC	316	1.13(0.82-1.58)	0.4529	KM		LIHC	316	1.77(1.27-2.47)	0.0006	KM		LIHC	316	1.04(0.75-1.44)	0.8277	KM
LUAD	300	1.43(0.93-2.19)	0.1	KM		LUAD	300	1.24(0.82-1.88)	0.3129	KM		LUAD	300	0.94(0.62-1.43)	0.7883	KM
LUSC	300	1.17(0.71-1.93)	0.5455	KM		LUSC	300	1.41(0.85-2.35)	0.1866	KM		LUSC	300	1.27(0.76-2.11)	0.3572	KM
OV	177	1.00(0.71-1.42)	0.9884	KM		OV	177	0.82(0.57-1.16)	0.2554	KM		OV	177	0.68(0.47-0.97)	0.0307	KM
PAAD	165	1.59(1.02-2.47)	0.0407	LOGpc		PAAD	165	1.33(0.85-2.09)	0.21	LOGpc		PAAD	165	1.19(0.76-1.85)	0.4456	LOGpc
PCPG	159	0.37(0.04-3.56)	0.3684	KM		PCPG	159	1.27(0.18-9.04)	0.8107	KM		PCPG	159	3.26(0.34-31.57)	0.2796	KM
READ	138	2.51(1.10-5.70)	0.028	LOGpc		READ	138	0.87(0.41-1.85)	0.7162	KM		READ	138	1.13(0.54-2.38)	0.7443	KM
SARC	152	1.03(0.64-1.68)	0.8947	KM		SARC	152	1.59(0.97-2.61)	0.0637	KM		SARC	152	1.46(0.89-2.37)	0.1291	KM
STAD	215	1.08(0.56-2.06)	0.8268	KM		STAD	215	0.63(0.33-1.23)	0.1753	KM		STAD	215	0.66(0.34-1.27)	0.2117	KM
TGCT	105	1.95(0.89-4.25)	0.0895	KM		TGCT	105	1.55(0.72-3.35)	0.2574	KM		TGCT	105	2.47(1.08-5.65)	0.0275	KM
THCA	353	1.06(0.49-2.28)	0.8855	KM		THCA	353	2.21(0.96-5.07)	0.0562	KM		THCA	353	1.32(0.61-2.88)	0.479	KM
UCEC	422	0.82(0.49-1.38)	0.4575	KM		UCEC	422	1.43(0.84-2.42)	0.1874	KM		UCEC	422	1.13(0.67-1.91)	0.6331	KM
